# Supplementary material for: Stability of Hold and Postural Control During Static Hold Assessment Can Provide Valuable Information for Biathlon Standing Shooting but Aiming Strategy Should Be Acknowledged
Source: Eur J Sport Sci. 2025 Aug 22;25(9):e70045. doi: 10.1002/ejsc.70045 (PMC12372153; doi:10.1002/ejsc.70045)
Supplement: Supplementary file 1 — Supporting Information S1 [file EJSC-25-e70045-s001.xlsx]

## Sheet: Between tasks
Variable 1	Variable 2	Correlation_All	Correlation_TBS	Correlation_HBS
Aim 95% CE A, Holding [mm^2]	Aim 95% CE A, Shooting [mm^2]	Rs = .41 [-.10 to .78], P = .068	Rs = .18 [-.60 to .83], P = .595	Rp = .78 [.43 to .94], P = .008
Aim R MV, Holding [mm/s]	Aim R MV, Shooting [mm/s]	Rs = .68 [.43 to .85], P = .001	Rs = .28 [-.48 to .86], P = .402	Rp = .66 [.08 to .92], P = .037
Aim X MV, Holding [mm/s]	Aim X MV, Shooting [mm/s]	Rs = .60 [.26 to .79], P = .005	Rs = .33 [-.63 to .79], P = .327	Rp = .49 [-.04 to .84], P = .155
Aim X SD, Holding [mm]	Aim X SD, Shooting [mm]	Rp = .46 [-.03 to .74], P = .035	Rp = .48 [-.23 to .78], P = .131	Rp = .39 [-.40 to .85], P = .266
Aim Y MV, Holding [mm/s]	Aim Y MV, Shooting [mm/s]	Rp = .70 [.44 to .85], P = .000	Rp = .62 [-.39 to .92], P = .042	Rp = .74 [.05 to .95], P = .014
Aim Y SD, Holding [mm]	Aim Y SD, Shooting [mm]	Rs = .22 [-.33 to .64], P = .329	Rs = .04 [-.75 to .75], P = .924	Rp = .85 [.27 to .96], P = .002
FL COP 95% CE A, Holding [mm^2]	FL COP 95% CE A, Shooting [mm^2]	Rs = .61 [.12 to .85], P = .005	Rp = .71 [.09 to .95], P = .032	Rp = .46 [-.27 to .80], P = .153
FL COP X MV, Holding [mm/s]	FL COP X MV, Shooting [mm/s]	Rs = .89 [.79 to .97], P = .000	Rp = .89 [.52 to .97], P = .001	Rs = .84 [.59 to 1.00], P = .003
FL COP X SD, Holding [mm]	FL COP X SD, Shooting [mm]	Rp = .81 [.69 to .87], P = .000	Rp = .80 [-.04 to .93], P = .010	Rp = .86 [.35 to .97], P = .001
FL COP Y MV, Holding [mm/s]	FL COP Y MV, Shooting [mm/s]	Rs = .52 [-.03 to .81], P = .021	Rp = .68 [-.12 to .91], P = .045	Rp = .28 [-.76 to .86], P = .399
FL COP Y SD, Holding [mm]	FL COP Y SD, Shooting [mm]	Rp = .43 [-.02 to .72], P = .058	Rp = .62 [-.48 to .92], P = .078	Rp = .36 [-.45 to .84], P = .283
FL COP R MV, Holding [mm/s]	FL COP R MV, Shooting [mm/s]	Rp = .48 [-.06 to .82], P = .031	Rp = .74 [.23 to .91], P = .022	Rp = .35 [-.55 to .83], P = .295
RL COP 95% CE A, Holding [mm^2]	RL COP 95% CE A, Shooting [mm^2]	Rp = .58 [.08 to .82], P = .007	Rp = .36 [-.51 to .81], P = .342	Rp = .83 [.25 to .94], P = .002
RL COP X MV, Holding [mm/s]	RL COP X MV, Shooting [mm/s]	Rs = .89 [.74 to .96], P = .000	Rs = .62 [-.40 to 1.00], P = .086	Rs = .90 [.73 to 1.00], P = .000
RL COP X SD, Holding [mm]	RL COP X SD, Shooting [mm]	Rs = .59 [.08 to .88], P = .007	Rs = .38 [-.59 to .95], P = .313	Rp = .77 [-.13 to .89], P = .006
RL COP Y MV, Holding [mm/s]	RL COP Y MV, Shooting [mm/s]	Rp = .75 [.39 to .88], P = .000	Rp = .87 [.22 to .98], P = .002	Rp = .69 [.09 to .92], P = .018
RL COP Y SD, Holding [mm]	RL COP Y SD, Shooting [mm]	Rp = .67 [.37 to .86], P = .001	Rp = .60 [.08 to .88], P = .085	Rp = .87 [.59 to .95], P = .000
RL COP R MV, Holding [mm/s]	RL COP R MV, Shooting [mm/s]	Rp = .76 [.48 to .90], P = .000	Rp = .89 [.44 to .99], P = .001	Rp = .69 [.15 to .92], P = .019
WB COP 95% CE A, Holding [mm^2]	WB COP 95% CE A, Shooting [mm^2]	Rp = .56 [.07 to .82], P = .009	Rp = .39 [-.53 to .87], P = .301	Rs = .57 [-.24 to .94], P = .071
WB COP X MV, Holding [mm/s]	WB COP X MV, Shooting [mm/s]	Rp = .89 [.62 to .97], P = .000	Rp = .94 [.72 to .99], P = .000	Rp = .84 [.51 to .97], P = .001
WB COP X SD, Holding [mm]	WB COP X SD, Shooting [mm]	Rp = .62 [.15 to .87], P = .004	Rs = .73 [-.08 to 1.00], P = .031	Rp = .51 [-.09 to .88], P = .111
WB COP Y MV, Holding [mm/s]	WB COP Y MV, Shooting [mm/s]	Rs = .35 [-.21 to .75], P = .132	Rs = .43 [-.63 to .95], P = .250	Rs = .30 [-.56 to .82], P = .371
WB COP Y SD, Holding [mm]	WB COP Y SD, Shooting [mm]	Rp = .26 [-.08 to .56], P = .263	Rp = .12 [-.45 to .69], P = .754	Rp = .63 [.25 to .82], P = .038
WB COP R MV, Holding [mm/s]	WB COP R MV, Shooting [mm/s]	Rp = .76 [.01 to .93], P = .000	Rp = .79 [.19 to .96], P = .012	Rp = .67 [-.53 to .97], P = .025
Aim 95% CE A, Holding [mm^2]	Hit dist, Shooting [mm]	Rp = .74 [.36 to .90], P = .000	Rs = .46 [-.30 to .86], P = .154	Rp = .50 [-.31 to .87], P = .142
Aim X MV, Holding [mm/s]	Hit dist, Shooting [mm]	Rs = .57 [.21 to .81], P = .008	Rs = .34 [-.29 to .85], P = .313	Rp = .43 [-.46 to .83], P = .213
Aim X SD, Holding [mm]	Hit dist, Shooting [mm]	Rp = .68 [.28 to .86], P = .001	Rs = .65 [-.05 to .93], P = .037	Rp = .37 [-.47 to .83], P = .298
Aim Y MV, Holding [mm/s]	Hit dist, Shooting [mm]	Rp = .49 [-.01 to .74], P = .023	Rs = .25 [-.54 to .83], P = .468	Rp = .30 [-.80 to .85], P = .402
Aim Y SD, Holding [mm]	Hit dist, Shooting [mm]	Rp = .68 [.31 to .88], P = .001	Rs = .31 [-.46 to .86], P = .356	Rp = .51 [-.20 to .83], P = .128
Aim R MV, Holding [mm/s]	Hit dist, Shooting [mm]	Rs = .58 [.17 to .80], P = .007	Rs = .39 [-.29 to .83], P = .237	Rp = .38 [-.49 to .85], P = .275
FL COP 95% CE A, Holding [mm^2]	Hit dist, Shooting [mm]	Rs = .58 [.06 to .81], P = .009	Rp = .87 [.44 to .97], P = .003	Rp = .55 [-.11 to .85], P = .078
FL COP X MV, Holding [mm/s]	Hit dist, Shooting [mm]	Rs = .45 [.00 to .78], P = .048	Rp = .15 [-.69 to .62], P = .704	Rs = .73 [.18 to .96], P = .015
FL COP X SD, Holding [mm]	Hit dist, Shooting [mm]	Rp = .34 [-.09 to .69], P = .147	Rp = .47 [-.12 to .87], P = .204	Rp = .58 [-.17 to .82], P = .060
FL COP Y MV, Holding [mm/s]	Hit dist, Shooting [mm]	Rp = .24 [-.26 to .66], P = .299	Rp = -.21 [-.74 to .59], P = .581	Rp = .40 [-.59 to .70], P = .229
FL COP Y SD, Holding [mm]	Hit dist, Shooting [mm]	Rp = .26 [-.19 to .75], P = .264	Rp = .27 [-.28 to .76], P = .491	Rp = .23 [-.61 to .86], P = .496
FL COP R MV, Holding [mm/s]	Hit dist, Shooting [mm]	Rp = .30 [-.28 to .66], P = .202	Rp = -.07 [-.69 to .72], P = .851	Rp = .45 [-.23 to .74], P = .161
RL COP 95% CE A, Holding [mm^2]	Hit dist, Shooting [mm]	Rp = .37 [-.07 to .70], P = .110	Rp = .15 [-.55 to .89], P = .705	Rp = .30 [-.35 to .81], P = .372
RL COP X MV, Holding [mm/s]	Hit dist, Shooting [mm]	Rs = .11 [-.35 to .58], P = .649	Rs = -.48 [-.85 to .39], P = .194	Rs = .19 [-.65 to .85], P = .576
RL COP X SD, Holding [mm]	Hit dist, Shooting [mm]	Rs = -.14 [-.62 to .37], P = .542	Rs = -.05 [-.80 to .71], P = .912	Rp = -.02 [-.60 to .53], P = .960
RL COP Y MV, Holding [mm/s]	Hit dist, Shooting [mm]	Rp = .36 [-.33 to .74], P = .121	Rp = -.09 [-.64 to .41], P = .813	Rp = .43 [-.73 to .92], P = .184
RL COP Y SD, Holding [mm]	Hit dist, Shooting [mm]	Rp = .15 [-.37 to .60], P = .515	Rp = .41 [-.47 to .89], P = .278	Rp = -.11 [-.73 to .55], P = .758
RL COP R MV, Holding [mm/s]	Hit dist, Shooting [mm]	Rp = .36 [-.29 to .76], P = .114	Rp = -.14 [-.65 to .35], P = .725	Rp = .45 [-.46 to .94], P = .170
WB COP 95% CE A, Holding [mm^2]	Hit dist, Shooting [mm]	Rp = .37 [.00 to .70], P = .107	Rp = .35 [-.23 to .75], P = .357	Rs = .06 [-.52 to .62], P = .860
WB COP X MV, Holding [mm/s]	Hit dist, Shooting [mm]	Rp = .42 [-.02 to .64], P = .068	Rp = .11 [-.65 to .73], P = .788	Rp = .31 [-.19 to .65], P = .349
WB COP X SD, Holding [mm]	Hit dist, Shooting [mm]	Rp = .52 [.16 to .70], P = .019	Rs = .32 [-.63 to .94], P = .410	Rp = .46 [-.16 to .77], P = .159
WB COP Y MV, Holding [mm/s]	Hit dist, Shooting [mm]	Rs = .17 [-.28 to .58], P = .480	Rp = -.23 [-.76 to .46], P = .560	Rp = .41 [-.36 to .83], P = .212
WB COP Y SD, Holding [mm]	Hit dist, Shooting [mm]	Rp = .25 [-.19 to .64], P = .282	Rp = .38 [-.35 to .83], P = .312	Rp = .11 [-.45 to .70], P = .749
WB COP R MV, Holding [mm/s]	Hit dist, Shooting [mm]	Rp = .40 [.00 to .68], P = .084	Rp = -.09 [-.86 to .45], P = .810	Rp = .39 [-.23 to .73], P = .242
